# Supplementary material for: Forecasting stroke-like episodes and outcomes in mitochondrial disease
Source: Brain. 2021 Dec 20;145(2):542–54. doi: 10.1093/brain/awab353 (PMC9014738; doi:10.1093/brain/awab353)
Supplement: awab353_Supplementary_Data [file awab353_supplementary_data.zip]

Archive with 2 entries (2 files):
- brain-2021-00937-File009.pdf
- brain-2021-00937-File010.pdf
